# Supplementary material for: Infectious hepatitis E virus is associated with the mature sperm head
Source: PLoS Pathog. 2024 May 20;20(5):e1012240. doi: 10.1371/journal.ppat.1012240 (PMC11142709; doi:10.1371/journal.ppat.1012240)
Supplement: S1 Data — (XLSX) [file ppat.1012240.s001.xlsx]

## Sheet: Fig 2B
Sperm cells - Flow cytometry raw data
Pig#	Mock (%)
1	2.2
2	3.3
3	3
	US-2 HEV (%)
5	31.3
6	32
7	20.6

## Sheet: Fig 2D
HepG2/C3A cells - Flow cytometry raw data
Replicate	Mock (%)	Replicate	US-2 HEV (%)
1	2.2	1	31.3
2	3.3	2	32
3	3	3	20.6

## Sheet: Fig 3A
Sperm motility raw data
Total sperm analysed = 200
	Mock
	Pig#	Progressive (percenatage)	Non- progressive (percenatage)	Immobility (percenatage)
	1	164 (82%)	20 (10%)	16 (8%)
	2	162 (81%)	24 (12%)	14 (7%)
	3	154 (77%)	22 (11%)	22 (11%)
	4	150 (75%)	28 (14%)	22 (11%)
	US-2 HEV
	Pig#	Progressive (percenatage)	Non- progressive (percenatage)	Immobility (percenatage)
	5	132 (66%)	32 (16%)	46 (23%)
	6	142 (71%)	38 (19%)	20 (10%)
	7	136 (68%)	40 (20%)	24 (12%)
	8	128 (64%)	28 (14%)	44 (22%)

## Sheet: Fig 3B
Sperm morphology raw data
Total sperm analysed = 200
	Mock
	Pig#	Abnomal head (percentage)	Abnormal tail (percentage)
	1	52 (26%)	16 (8%)
	2	44 (22%)	18 (9%)
	3	48 (24%)	22 (11%)
	4	36 (18%)	14 (7%)
	US-2 HEV
	Pig#	Abnomal head (percentage)	Abnormal tail (percentage)
	5	68 (34%)	22 (11%)
	6	72 (36%)	20 (10%)
	7	56 (28%)	24 (12%)
	8	78 (39%)	32 (16%)
